# Supplementary material for: Metaplastic Breast Carcinoma in U.S. Population: Racial Disparities, Survival Benefit of Adjuvant Chemoradiation and Future Personalized Treatment with Genomic Landscape
Source: Cancers (Basel). 2023 May 28;15(11):2954. doi: 10.3390/cancers15112954 (PMC10251813; doi:10.3390/cancers15112954)
Supplement: Supplementary file 1 [file cancers-15-02954-s001.zip]

Archive with 1 entries (1 files):
- cancers-2304323-supplementary.pdf
